# Supplementary material for: Dabcyl as a Naked Eye Colorimetric Chemosensor for Palladium Detection in Aqueous Medium
Source: Molecules. 2023 Aug 17;28(16):6111. doi: 10.3390/molecules28166111 (PMC10459738; doi:10.3390/molecules28166111)
Supplement: Supplementary file 1 [file molecules-28-06111-s001.zip]

Archive with 1 entries (1 files):
- molecules-2519063-supplementary.pdf
